# Supplementary material for: Highly explosive basaltic eruptions driven by CO2 exsolution
Source: Nat Commun. 2021 Jan 11;12:217. doi: 10.1038/s41467-020-20354-2 (PMC7801484; doi:10.1038/s41467-020-20354-2)
Supplement: Supplementary file 2 — Supplementary Data [file 41467_2020_20354_MOESM2_ESM.xlsx]

## Sheet: Supp. Table 1
Allison et al., Highly explosive basaltic eruptions driven by CO2 exsolution
Supplementary Table 1: Raw & Corrected MI compositions, olivine compositions, FTIR data, and bubble (Raman) data
MI	Micro-probe SiO2	Micro-probe TiO2	Micro-probe Al2O3	Micro-probe FeO	Micro-probe MnO	Micro-probe MgO	Micro-probe CaO	Micro-probe Na2O	Micro-probe K2O	Micro-probe P2O5	Micro-probe Total	PEC-corrected SiO2	PEC-corrected TiO2	PEC-corrected Al2O3	PEC-corrected Fe2O3	PEC-corrected FeO	PEC-corrected MnO	PEC-corrected MgO	PEC-corrected CaO	PEC-corrected Na2O	PEC-corrected K2O	PEC-corrected P2O5	% Olivinea	Fo near MI	Fo crystal rim	FTIR Thickness (cm)	Density (g/L)	A4500	A3500	A~1510	εCO2 (L/mol-cm)	K2O ratiob	Corrected H2OTotal (wt%)	Corrected glass CO2 (ppm)	MI Long Axis (μm)	MI Short Axis (μm)	Bubble Diameter (μm)	Bubble Volume %	CO2 Density (g/cm3)	CO2 in Bubble (ppm)	Total CO2 content (ppm)
a-01	45.3651	3.96489	16.6999	9.04219	0.148038	5.17247	10.4733	3.5617	0.895922	0.267332	95.5908	46.55	3.82	16.08	2.36	8.89	0.14	7.53	10.09	3.43	0.87	0.26	7.78	83.6	83.5	0.00369	2730		0.47	0.16	316	1.084	1.23	2041	86.1339	55.3125	14.0906	0.00821693	0.206	623.475	2664.47
a-02	45.9132	2.18385	17.2116	9.63434	0.152159	4.89989	10.634	3.54037	0.933855	0.523958	95.6273	47.33	2.15	16.98	2.39	8.86	0.15	6.71	10.49	3.49	0.93	0.52	5.43	82.2	81.7	0.00524	2740		0.581	0.217	318	1.057	1.1	1979	89.3772	77.3665	18.1598	0.0109927	0.178	720.147	2699.15
a-04	46.5004	2.43346	16.21	8.6278	0.133387	4.47574	11.9198	3.62559	1.09604	0.520762	95.5429	47.4	2.29	15.21	2.45	8.79	0.13	7.62	11.19	3.4	1.03	0.49	10.52	83.9	83.1	0.00818	2723	0.0105	1.038	0.481	325	1.113	1.2	2627	104.569	100.368	30.9087	0.0271582	0.282	2875.57	5502.57
a-05	46.5733	2.1272	16.3611	8.47385	0.159321	5.30312	10.6315	3.61972	0.910447	0.45407	94.6136	48.06	2.07	15.88	2.39	8.86	0.16	7.44	10.32	3.52	0.88	0.44	7.8	83.5	81.6	0.00205	2708		0.308	0.136	316	1.086	1.46	3142	72.5864	67.5633	16.3642	0.0126973	0.132	624.54	3766.54
a-06	46.0915	2.17699	17.0117	8.70785	0.140064	5.55451	10.9789	3.45261	0.963401	0.458217	95.5357	47.21	2.1	16.37	2.36	8.88	0.14	7.69	10.56	3.32	0.93	0.44	7.75	83.8	80.3	0.00396	2722	0.0054	0.583	0.243	323	1.086	1.42	2828	94.5656	81.8803	26.4122	0.0267558	0.2	2010.2	4838.2
a-07	45.8268	2.28344	15.8539	8.57409	0.157737	5.73092	11.7168	3.49878	1.01792	0.482928	95.1434	47.11	2.21	15.31	2.46	8.82	0.16	7.8	11.31	3.38	0.98	0.47	7.71	84.1	81	0.00488	2742		0.564	0.259	327	1.086	1.11	2399	88.2091	77.1806	22.9025	0.0213429	0.217	1718.58	4117.58
a-08	45.987	2.12468	16.3555	8.56345	0.114217	5.77362	10.9741	3.56379	0.974043	0.48494	94.9153	47.42	2.07	15.94	2.41	8.84	0.11	7.63	10.69	3.47	0.95	0.47	7.04	83.8	83.7	0.00424	2726		0.595	0.23	320	1.079	1.36	2536	98.5426	96.0686	27.3943	0.0220893	0.215	1774.09	4310.09
a-09	45.3509	2.10259	16.9407	8.65935	0.116302	5.74838	10.681	3.74523	1.00155	0.507617	94.8537	46.9	2.07	16.67	2.43	8.82	0.11	7.32	10.51	3.69	0.99	0.5	6.11	83.3	81.5	0.00468	2733	0.0065	0.591	0.197	314	1.07	1.24	2018	99.9285	75.2861	23.944	0.0216511	0.241	1943.6	3961.6
a-11	45.2212	2.17166	16.9381	8.91323	0.113332	5.51683	11.0147	3.36259	0.948045	0.452031	94.6517	46.9	2.13	16.66	2.37	8.87	0.11	7.44	10.83	3.3	0.93	0.45	6.55	83.5	81.8	0.0027	2736		0.361	0.15	325	1.072	1.3	2565	73.8668	68.1333	17.6244	0.0154348	0.24	1369.82	3934.82
a-12	45.3958	2.22257	16.933	9.1711	0.191757	5.37524	10.4186	3.70832	1.00924	0.535209	94.9609	47.1	2.22	16.94	2.43	8.82	0.19	6.6	10.43	3.72	1.01	0.53	4.45	82	81.8	0.00627	2734	0.0083	0.803	0.261	312	1.051	1.27	2043	108.488	74.5946	26.6342	0.0255265	0.216	2061.04	4104.04
a-13	45.8151	2.42435	15.7639	7.97041	0.120239	5.56591	11.8356	3.40739	1.15006	0.477686	94.5306	47.1	2.29	14.91	2.43	8.82	0.12	8.39	11.19	3.22	1.09	0.46	10.5	84.9	85.5	0.00506	2737		0.487	0.237	330	1.117	0.9	2043	91.6248	72.4087	25.4105	0.0302893	0.293	3325.71	5368.71
a-14	45.6802	2.32388	17.3105	8.58577	0.144588	3.70532	11.2804	3.59931	1.01965	0.476093	94.1257	47.3	2.22	16.5	2.4	8.85	0.14	6.98	10.75	3.43	0.97	0.46	10.51	82.7	82.6	0.00616	2720	0.0059	0.616	0.228	321	1.112	0.95	1678	90.1635	78.2681	26.4976	0.0313561	0.211	2501	4179
a-15	45.3207	2.18722	16.9395	8.59399	0.13773	4.98997	10.8326	3.74168	1.07397	0.498927	94.3163	46.91	2.1	16.23	2.41	8.84	0.14	7.9	10.39	3.59	1.03	0.48	9.61	84.2	84.1	0.00459	2726		0.561	0.257	315	1.105	1.16	2597	84.1245	76.423	22.4206	0.0215588	0.205	1649.72	4246.72
a-16	45.157	2.14713	16.0766	8.64726	0.137338	5.99534	11.0108	3.55149	0.976728	0.476454	94.1762	47.03	2.13	15.93	2.43	8.82	0.14	7.65	10.91	3.52	0.97	0.48	6.15	83.9	80.7	0.00344	2741		0.434	0.195	321	1.07	1.23	2650	105.634	79.5732	27.7965	0.0273888	0.25	2555.19	5205.19
a-17	45.0482	2.23939	16.0645	8.61213	0.143824	5.49255	11.2452	3.51077	0.96755	0.422424	93.7465	47.06	2.21	15.82	2.43	8.82	0.14	7.62	11.08	3.45	0.95	0.42	7.33	83.8	83.8	0.00347	2739		0.424	0.194	323	1.081	1.18	2573	94.8748	81.6198	28.1288	0.03256	0.247	3018.37	5591.37
a-18	45.0035	2.13207	17.1639	8.68234	0.142045	5.06079	10.5805	3.50625	0.904438	0.41103	93.5869	47.13	2.11	16.98	2.37	8.87	0.14	7.14	10.47	3.47	0.9	0.41	7.03	83	81.8	0.00226	2723		0.304	0.102	318	1.078	1.31	2128	69.3622	52.9617	14.1365	0.0125749	0.256	1193.14	3321.14
a-20	45.6381	2.24114	16.6285	8.85793	0.125524	4.50972	11.3599	3.47343	0.953778	0.486739	94.2747	47.37	2.18	16.13	2.41	8.83	0.12	7.2	11.02	3.36	0.92	0.48	8.55	83.1	82.9	0.00434	2728		0.535	0.241	325	1.092	1.18	2524	93.3845	42.0846	18.3073	2.84%c	0.209	2227.97	4751.97
a Indicates olivine added to the uncorrected compositions to correct for post-entrapment crystallization
b Ratio of uncorrected to corrected K2O values (wt%) used to adjust total volatile contents
c The third axis of sample a-20 was estimated to be 55 μm because the average of the long & short axis was too long to be consistent with its negative crystal shape

## Sheet: Supp. Table 2
Allison et al., Highly explosive basaltic eruptions driven by CO2 exsolution
Supplementary Table 2: S and Cl concentrations from other MIs from Phase 3 of the Sunset Crater eruption
MI	S (ppm)	Cl (ppm)
1	2021	418
3	1995	433
4	1934	468
6	1966	561
7	1912	461
08-1	1853	433
08-2	1990	437
9	1874	390
10-1	2087	438
10-2	2056	427
11	1747	512
12	1864	432
13	1776	444
17	2000	392
19	1942	411
20	2191	416
21	1977	383
23	1999	438
24	1964	428
26	1906	398
27	2150	441
30-1	1996	376
30-2	1929	411
31	2080	446
34	2131	446
36-1	1936	417
36-2	2001	395
38	1932	409
39	1951	390
40	1592	398
41	1918	468
42	1978	423

## Sheet: Supp. Table 3
Allison et al., Highly explosive basaltic eruptions driven by CO2 exsolution
Supplementary Table 3: Example calculation of bubble growth model
	Calculations from Rhyolite-MELTS (in wt%)															Pre-eruption values							Post-eruption Values
Tempe-rature (°C)	SiO2	TiO2	Al2O3	Fe2O3	FeO	MnO	MgO	CaO	Na2O	K2O	P2O5	H2O	CO2	Density at T (g/cm3)	Density at 675 °C (g/cm3)	Liquid Massa (g)	Olivine Massa (g)	Olivine Densitya (g/cm3)	Liquid + Olivine Vol.b (cm3)	Molar Vol. of Olivinec (cm3/mol)	Pre-eruptive Vol. of Cavityd (cm3)	Pre-eruptive Bubble Vol%e	Eruptive Temperature (°C)	Eruptive Melt Vol.f (cm3)	Melt Vol. @ Tg 675 °Cg (cm3)	Molar Vol. of Olivine at Eruptionh (cm3/mol)	Molar Vol. of Olivine at Tgi (cm3/mol)	Vol. of Cavityj (cm3)	Post-eruption Bubble Vol%e	Total Bubble Vol%k
1166	46.35	2.06	16.07	2.32	8.72	0.14	7.55	10.37	3.26	0.91	0.43	1.51	0.31	2.642	2.776	101.85	0	0	38.55	46.01	38.55	0	1166	37.847	36.158	46.01	45.06	37.061	2.436	2.436
1131	46.54	2.11	16.51	2.38	8.49	0.13	6.58	10.64	3.35	0.94	0.44	1.55	0.32	2.632	2.746	99.14	2.72	3.31	38.49	45.95	38.49	0.0189	1131	37.992	36.42	45.95	45.06	37.254	2.24	2.259
1096	46.74	2.17	16.95	2.45	8.18	0.13	5.71	10.91	3.44	0.96	0.46	1.59	0.33	2.629	2.734	96.61	5.24	3.34	38.31	45.89	38.44	0.3279	1096	38.035	36.58	45.89	45.06	37.349	2.058	2.386
1061	46.96	2.22	17.37	2.51	7.77	0.12	4.93	11.17	3.52	0.98	0.47	1.63	0.33	2.625	2.721	94.25	7.6	3.37	38.16	45.82	38.39	0.597	1061	38.094	36.755	45.82	45.06	37.458	1.875	2.472
1026	47.2	2.28	17.79	2.57	7.26	0.12	4.25	11.43	3.61	1.01	0.48	1.67	0.34	2.62	2.707	92.02	9.84	3.4	38.01	45.76	38.33	0.8461	1026	38.161	36.94	45.76	45.06	37.576	1.695	2.541
991	47.45	2.33	18.21	2.63	6.65	0.11	3.65	11.69	3.69	1.03	0.49	1.71	0.35	2.615	2.693	89.91	11.95	3.43	37.87	45.7	38.28	1.0849	991	38.24	37.136	45.7	45.06	37.707	1.512	2.597
a Values from Rhyolite-MELTS (Gualda et al. 2012)
b Calculated using the liquid density at T
c Calculated using the average thermal expansion coefficient (α) between 1000 and 1200 °C of 41.32 x 10-6 °C-1 from Suzuki (1975) and the ambient (30 °C) volume (Vambient) of 43.95 cm3/mol from Kumazawa and Anderson (1969); Molar Vol. = Vambient + (Vambient * α) * (T – 30 °C)
d Volume of cavity accounts for thermal contraction of olivine; Vol. cavity pre-eruption = Liq. + Ol. Vol. @ 1166 °C * (Molar Vol. Ol. @ T/Molar Vol. Ol. @ 1166 °C)
e Void space generated; Bubble Vol% = 100 * [Vol. Cavity – (Liq. + Ol. Vol.)]/Vol. Cavity
f Volume of 100 g of melt; 100/ρeruptive temperature
g Volume of 100 g of melt; 100/ ρglass transition
h Calculated using the average thermal expansion coefficient (α) between 1000 and 1200 °C of 41.32 x 10-6 °C-1 from Suzuki (1975) and the ambient (30 °C) volume (Vambient) of 43.95 cm3/mol from Kumazawa and Anderson (1969); Molar Vol. = Vambient + (Vambient * α) * (T – 30 °C)
i Calculated using the average thermal expansion coefficient (α) between 500 and 1200 °C of 39.06 x 10-6 °C-1 from Suzuki (1975) and the ambient (30 °C) volume (Vambient) of 43.95 cm3/mol from Kumazawa and Anderson (1969); Molar Vol. = Vambient + (Vambient * α) * (T – 30 °C)
j Volume of cavity accounts for thermal contraction of olivine; Vol. cavity post-eruption = Eruptive Melt Vol. * (Molar Vol. Ol. @ Tg/Molar Vol. Ol. @ Eruption)
k Pre-eruptive + Post-eruption Vol%
